# Supplementary material for: Co‐transformation using T‐DNA genes from Agrobacterium strain 82.139 enhances regeneration of transgenic shoots in Populus
Source: Plant Biotechnol J. 2025 Jun 16;23(9):3841–50. doi: 10.1111/pbi.70159 (PMC12392948; doi:10.1111/pbi.70159)
Supplement: Supplementary file 5 — Data S1 Sequences of 82.139 T‐DNA. [file PBI-23-3841-s001.xlsx]

## Sheet: Sheet1
Primer name	Sequence 5' to 3'	Function	Details
gene5upstreamIniF	gcgaaacctcagcaaagacgtc	generation of single mutants via stop codon	initial OE PCR
gene5downstreamIniR	cgccaccaagatcgaaacatctg	generation of single mutants via stop codon	initial OE PCR
gene5OElongerF	tattcaacattatcggtagctcgaatataTAAgatcggcgtcaacttaaactcgtccta	generation of single mutants via stop codon	initial OE PCR
gene5OElongerR	taggacgagtttaagttgacgccgatcTTAtatattcgagctaccgataatgttgaata	generation of single mutants via stop codon	initial OE PCR
g5nestsbfiR	taatcagatacCCTGCAGGatctatggtaaat	generation of single mutants via stop codon	nested pcr using OE as template
g5nestxbaiF	ttaaaTCTAGAagaatggcgtgcgaga	generation of single mutants via stop codon	nested pcr using OE as template
IPTupstreamFini	gttgccctttggagagacgct	generation of single mutants via stop codon	initial OE PCR
S82DownstreamRini	ggaaccctgtggttggcatg	generation of single mutants via stop codon	initial OE PCR
6BstopF2ndfraglong	atctgaaatcggtacgagcctggcgcaagtgttgcctcaaCTAactaactcgtaggatgcgtctaagatcgcgaacctgCCAagt	generation of single mutants via stop codon	initial OE PCR
6BstopR1stfraglong	actTGGcaggttcgcgatcttagacgcatcctacgagttagtTAGttgaggcaacacttgcgccaggctcgtaccgatttcagat	generation of single mutants via stop codon	initial OE PCR
3'stopF2ndfraglong	acaagttggaaatggaatacaatcgtccaatgttccgaccgagaTAGgtcaaatttgtatctgattcatcgttgggagatttccg	generation of single mutants via stop codon	initial OE PCR
3'stopR1stfraglong	cggaaatctcccaacgatgaatcagatacaaatttgacCTAtctcggtcggaacattggacgattgtattccatttccaacttgt	generation of single mutants via stop codon	initial OE PCR
IPTnestF	cctgtgatgatacacttctcgaaccc	generation of single mutants via stop codon	nested pcr using OE as template (uses BsrGI internal site)
3'nestR	tataaaGGCGCGCCccacgcagttcgttccaacctc	generation of single mutants via stop codon	nested pcr using OE as template
gene582139sbfiR	atacCCTGCAGGatctatggtaaataatttattattcataaagcacacaac	cloning 5' gene 5 region of 82.139	Uses SbfI and XbaI sites in P donor MCS
gene582139xbaiF	TaaaTCTAGAagaatggcgtgcgagaacctcg	cloning 5' gene 5 region of 82.139	Uses SbfI and XbaI sites in P donor MCS
82139sbfiF	agatCCTGCAGGgtatctgattaatattttggtctcgagtcgcagtataactttt	cloning iaaH/M ipt 6B orf3' region of 82.139	Uses SbfI and AscI sites in P donor MCS
82139asciR	taaaGGCGCGCCccacgcagttcgttccaacctc	cloning iaaH/M ipt 6B orf3' region of 82.139	Uses SbfI and AscI sites in P donor MCS
orf3'asciF	tataGGCGCGCCgtgaatgggcaagcgattgtggc	checking 82.139 T-DNA integration	See Figure S1
orf3'saciR	ttttGAGCTCccacgcagttcgttccaacctc	checking 82.139 T-DNA integration	See Figure S1
SpecR 700F	ccttcctctccgaggatcaagttg	checking 82.139 T-DNA integration	See Figure S1
SpecR 700R	gaaattcgatgaaacaagactctgggag	checking 82.139 T-DNA integration	See Figure S2
Gene sequence	Sequence 5' to 3' or peptide	Function	Details
82.139 gene 5	atgtatcacagtcgaccgatattcaacattatcggtagctcgaatatacaagatcggcgtcaacttaaactcgtcctacgtcacacagagattgcttatcgcagctttgcacaagaggatctcatacctgttcgacgttcctggatgaattccatcattaatactgatgttcccattgatccagctatagatgaagtggtcaagcgcttttgcgaagttgcttgcttgccaggcccagcaggtatacccctgaatattatactaaaagattctctaatgtacgtttattgttcgtttcaagaaatgcgaaggtatgcatgcgagcgattttatgagggcttttccggcaaaggcgtggtcatctccaccgttccaccctatgcccaaggattaacaaaa…	ILA synthase
82.139 gene 5 peptide	myhsrpifniigssniqdrrqlklvlrhteiayrsfaqedlipvrrswmnsiintdvpidpaidevvkrfcevaclpgpagiplniilkdslmyvycsfqemrryacerfyegfsgkgvvistvppyaqgltketmrwwqnevcqitnnekndldayiaflpntslqntsfshvkiggdtflapsradpfcveivavgkalfqdnglkkapkagwtmaltsllkrlv	ILA synthase
82.139 gene 5 with premature stop	atgtatcacagtcgaccgatattcaacattatcggtagctcgaatataTAAgatcggcgtcaacttaaactcgtcctacgtcacacagagattgcttatcgcagctttgcacaagaggatctcatacctgttcgacgttcctggatgaattccatcattaatactgatgttcccattgatccagctatagatgaagtggtcaagcgcttttgcgaagttgcttgcttgccaggcccagcaggtatacccctgaatattatactaaaagattctctaatgtacgtttattgttcgtttcaagaaatgcgaaggtatgcatgcgagcgattttatgagggcttttccggcaaaggcgtggtcatctccaccgttccaccctatgcccaaggattaacaaaa…	ILA synthase
82.139 gene 5 peptide with premature stop	myhsrpifniigssni	ILA synthase
82.139 6B	atgacggttcctacttggcaggttcgcgatcttagacgcatcctacgagttagtgagttgaggcaacacttgcgccaggctcgtaccgatttcagatccaccctgtcacaattcgtatactttaaccgctccgttgttaacccaaatgcgtacgatgacgagtatctcctttcagaccagaggctcacctatgtttacgtcgatgaagtaacagcgcaattgtgtggtctcaatcgcctattaccgtccaactctccggccttcgggacagtagctaccgcaatgcccccatggctattggatccacaagaaatgaacgcaatcttgcaacagagttgcggtcaaggaggcttcgttaattaccaccacggtccgagtacaaacagcttttttttggcg…	Morphogen	Shares bidirectional promoter with orf3'
82.139 6B peptide	mtvptwqvrdlrrilrvselrqhlrqartdfrstlsqfvyfnrsvvnpnayddeyllsdqrltyvyvdevtaqlcglnrllpsnspafgtvatamppwlldpqemnailqqscgqggfvnyhhgpstnsfflailmsqlfirirtdvirgqgygwyarlgnyveegednegieneeeeeeeeeetrefqlsdlihypivalgschltr	Morphogen	Shares bidirectional promoter with orf3'
82.139 6B with premature stop	atgacggttcctacttggcaggttcgcgatcttagacgcatcctacgagttagtTAGttgaggcaacacttgcgccaggctcgtaccgatttcagatccaccctgtcacaattcgtatactttaaccgctccgttgttaacccaaatgcgtacgatgacgagtatctcctttcagaccagaggctcacctatgtttacgtcgatgaagtaacagcgcaattgtgtggtctcaatcgcctattaccgtccaactctccggccttcgggacagtagctaccgcaatgcccccatggctattggatccacaagaaatgaacgcaatcttgcaacagagttgcggtcaaggaggcttcgttaattaccaccacggtccgagtacaaacagcttttttttggcg…	Morphogen	Shares bidirectional promoter with orf3'
82.139 6B peptide with premature stop	mtvptwqvrdlrrilrvs	Morphogen	Shares bidirectional promoter with orf3'
82.139 orf3'	atggaatacaatcgtccaatgttccgaccgagatacgtcaaatttgtatctgattcatcgttgggagatttccgtcttagggaatctagggacgcatatgtagggtttatcaatagtacattagctagtgctcagaaagtgttggaggaatcaattctaaaaactaaggtttgcgcagccgacgggaggttagcgcatttttctgaagcgccgtgtctgcggggtccttcttttgacaccttgtattcagtgcttcccggcactgatttgtggtacgtctacggtagttccgacgaaattcatcggtttgtggagtgcggaaaatttttgtgcactacggcttccagatttgtcgcctgtactgaatcgccttacaccgacggagtgacatcccagacg…	Unknown, PLAST gene	Shares bidirectional promoter with 6B
82.139 orf3' peptide	meynrpmfrpryvkfvsdsslgdfrlresrdayvgfinstlasaqkvleesilktkvcaadgrlahfseapclrgpsfdtlysvlpgtdlwyvygssdeihrfvecgkflcttasrfvactespytdgvtsqtiwkwhnqispgsrlslkdveaffaflpnvsffktnyslleihgmhqrkflapipssrfrcevvafgeafppspklvpdakivsverlskwsygscfrc	Unknown, PLAST gene	Shares bidirectional promoter with 6B
82.139 orf3' with premature stop	atggaatacaatcgtccaatgttccgaccgagaTAGgtcaaatttgtatctgattcatcgttgggagatttccgtcttagggaatctagggacgcatatgtagggtttatcaatagtacattagctagtgctcagaaagtgttggaggaatcaattctaaaaactaaggtttgcgcagccgacgggaggttagcgcatttttctgaagcgccgtgtctgcggggtccttcttttgacaccttgtattcagtgcttcccggcactgatttgtggtacgtctacggtagttccgacgaaattcatcggtttgtggagtgcggaaaatttttgtgcactacggcttccagatttgtcgcctgtactgaatcgccttacaccgacggagtgacatcccagacg…	Unknown, PLAST gene	Shares bidirectional promoter with 6B
82.139 orf3' peptide with premature stop	meynrpmfrpr	Unknown, PLAST gene	Shares bidirectional promoter with 6B
82.139 iaaH gene	atggtgcccattacctcgttagcacaaaccctagaacgcctaagacggaaagactactcatgcttagaactagtagaaactctaatcgcgcgttgtgaagctgcaaaagcattgaatgcccttctggctacagactgggatggcttgcggcgaagcgccaaaaaaattgatcgccatggaaacgccggagtaggtctttgcggcattccactctgttttaaggcgaacatcgcgaccggcatatttcctaccagcgctgctacgccggcactgataaaccacttgccaaagataccatcccgcgtcgcagaaagacttttttcagctggagccctgccgggtgcttcgggaaacatgcatgagttatcgtttggaattacgagcaacaactatgccacc…	auxin biosynthesis	Shares bidirectional promoter with iaaM
82.139 iaaH peptide	mvpitslaqtlerlrrkdysclelvetliarceaakalnallatdwdglrrsakkidrhgnagvglcgiplcfkaniatgifptsaatpalinhlpkipsrvaerlfsagalpgasgnmhelsfgitsnnyatgavrnpwnpglipggssggvaaavasrlmlggigtdtgasvrlpaalcgvvgfrptlgrypgdriipvsptrdtagiiaqcvadvvildqvisrrparippvplkglriglpttyfygdldadvalaaettirllanrgvtfveaniphledlnngaslpialyefphalkqyldefvgtvsfsdvikeirspdvadivnaqieghqisnaeyelarhsfrprlqaayrnyfrlyrldailfptaplaakaigqdssvihngsmvn…	auxin biosynthesis	Shares bidirectional promoter with iaaM
82.139 iaaM gene	atgtcagcctcatctctttttgataaacaatgcgatcatttctctaccaaaattgtggatctgataatggtcgacaagcctgatgaattggaccgccgcgttgccgcagccttctcagaacgagaagcttcgagggaaagaagaattactcaaatttccggcgagtgccgcgctgggttagcttgcaaaaggctggccgacggtcgctttccggagatctcagccggtcagagggtcgcagtcctctccgcttacatctatgttggcgaggaaattctgaggtggatactcgaaccagaagcttcggtgcgaacaagagtgagtggtctcgttgccatcgaccttgcaccatcttgcatggatatctccagagctcaacttctccaaaccatgaatttg…	auxin biosynthesis	Shares bidirectional promoter with iaaH
82.139 iaaM peptide	msasslfdkqcdhfstkivdlimvdkpdeldrrvaaafsereasrerritqisgecraglackrladgrfpeisagqrvavlsayiyvgeeilrwilepeasvrtrvsglvaidlapscmdisraqllqtmnllsgkrcapsdlshfvaisisetarsrtlqmapyeegslksvtgftviieeavpfdmvaygrnlmlkasagsfptidllydyrlfldkcsdsgrigffpedvprpkvavigagisglvvasellhagvddvtiyeagdrvggklwshafkdapsvvaemgamrfppaasclfffleryglssmrpfpnpgtvdtdlvyegcrymwkagqqppklfhrvysgwhaflkdgflegdivlaspdaitealklgdirrahdawqiwlnrfg…	auxin biosynthesis	Shares bidirectional promoter with iaaH
82.139 ipt gene	atggatctccgtctaattttcggtccaacttgtacaggaaagacatcgaccgcgatagctcttgcccagcaaaccgggcagccagtcctttctctcgaccgggtccaatgctgtcctcaactgtcaaccggaagcggacgaccaacagtggaagaactgaagggcacgacccgtctataccttgatgaacagcctcttgtgaagggtatcatctcagccaagcaagctcacgagaggctgatcgcggaggtttataataatgaggctcacggtgggcttattcttgagggaggatctatctcgttgctcaagtgcatggtgcagagcagttattggagcaacgattttcgttggcgtattattcgccacaagttagcagacgaggagaccttcatgaaa…	cytokinin biosynthesis
82.139 ipt peptide	mdlrlifgptctgktstaialaqqtgqpvlsldrvqccpqlstgsgrptveelkgttrlyldeqplvkgiisakqaherliaevynneahgglileggsisllkcmvqssywsndfrwriirhkladeetfmkaakarvkqmlhpaaglsiieelvhlwnqpqlrpilegidgyryamlfasqnqitpdmllqlgadmedklahgiaqeyliharrqeqefpsinavafegfeghpfgm	cytokinin biosynthesis
82.139 entire region sequence XbaI to AscI	tctagaagaatggcgtgcgagaacctcggggggagtaacgttttctggtagatcccaatggagtgtccaagccggccaaacggttccttccaccttgagtggcttacgttgacaaaggacctgcgcaaaaaaaacgggaggttacgaaacgacatggtgagtaaaatataaagtactcttacattcacagccatttgcgagctaaagcgaattgccgggtgcacggcgggaattgcagcgatttcgatctaaaagtgacaagcaaaatttgtcgtggagtatatagatattgccaaatggagtacttaaataatgcacaaatgctgacagttttagctaatattttattgtggggcataacttagctggaatcactccacggataatcagtcattgtta…	Altruistic transformation	See attached .gbk file for final ARport1 T-DNA sequence
