# Supplementary material for: Co‐transformation using T‐DNA genes from Agrobacterium strain 82.139 enhances regeneration of transgenic shoots in Populus
Source: Plant Biotechnol J. 2025 Jun 16;23(9):3841–50. doi: 10.1111/pbi.70159 (PMC12392948; doi:10.1111/pbi.70159)
Supplement: Supplementary file 6 — Data S2 Primers and sequences used in this study. [file PBI-23-3841-s003.gbk]

LOCUS       82.139_TDNA_regi       20591 bp DNA     linear   UNA 16-SEP-2024
DEFINITION  .
ACCESSION   .
VERSION     .
KEYWORDS    .
SOURCE      natural DNA sequence
  ORGANISM  unspecified
REFERENCE   1  (bases 1 to 20591)
  AUTHORS   .
  TITLE     Direct Submission
  JOURNAL   Exported Sep 16, 2024 from SnapGene Viewer 6.1.2
            https://www.snapgene.com
COMMENT     ApEinfo:methylated:1
FEATURES             Location/Qualifiers
     source          1..20591
                     /mol_type="genomic DNA"
                     /note="color: #ffffff"
                     /organism="unspecified"
     source          1..1601
                     /mol_type="genomic DNA"
                     /label=color: #ffffff
                     /note="/ApEinfo_fwdcolor=#00DF87"
                     /note="/ApEinfo_graphicformat=arrow_data {{0 0.5 0 1 2 0 0
                     -1 0 -0.5} {} 0} width 5 offset 0"
                     /note="/ApEinfo_hidden"
                     /note="/ApEinfo_label=color: #ffffff"
                     /note="/ApEinfo_revcolor=#00DF87"
                     /note="/locus_tag=color: #ffffff"
                     /note="/ApEinfo_fwdcolor=#00D95A"
                     /note="/ApEinfo_graphicformat=arrow_data {{0 0.5 0 1 2 0 0
                     -1 0
                     -0.5} {} 0} width 5 offset 0"
                     /note="/ApEinfo_hidden"
                     /note="/ApEinfo_label=color: #ffffff"
                     /note="/ApEinfo_revcolor=#00D95A"
                     /note="/locus_tag=color: #ffffff"
                     /note="color: #ffffff"
                     /note="color: #ffffff"
                     /organism="unspecified"
     source          7820..7873
                     /plasmid="Ri"
                     /strain="K599"
                     /mol_type="genomic DNA"
                     /label=color: #ffffff(1)
                     /note="/ApEinfo_fwdcolor=#00D95A"
                     /note="/ApEinfo_graphicformat=arrow_data {{0 0.5 0 1 2 0 0
                     -1 0 -0.5} {} 0} width 5 offset 0"
                     /note="/ApEinfo_hidden"
                     /note="/ApEinfo_label=color: #ffffff"
                     /note="/ApEinfo_revcolor=#00D95A"
                     /note="/locus_tag=color: #ffffff(1)"
                     /note="/ApEinfo_fwdcolor=#2D64FE"
                     /note="/ApEinfo_graphicformat=arrow_data {{0 0.5 0 1 2 0 0
                     -1 0
                     -0.5} {} 0} width 5 offset 0"
                     /note="/ApEinfo_hidden"
                     /note="/ApEinfo_label=color: #ffffff(1)"
                     /note="/ApEinfo_revcolor=#2D64FE"
                     /note="/locus_tag=color: #ffffff(1)"
                     /note="color: #ffffff"
                     /db_xref="taxon:359"
                     /organism="Agrobacterium rhizogenes"
     source          7874..8044
                     /mol_type="other DNA"
                     /label=color: #ffffff(2)
                     /note="/ApEinfo_fwdcolor=#008065"
                     /note="/ApEinfo_graphicformat=arrow_data {{0 0.5 0 1 2 0 0
                     -1 0 -0.5} {} 0} width 5 offset 0"
                     /note="/ApEinfo_hidden"
                     /note="/ApEinfo_label=color: #ffffff"
                     /note="/ApEinfo_revcolor=#008065"
                     /note="/locus_tag=color: #ffffff(2)"
                     /note="/ApEinfo_fwdcolor=#00891F"
                     /note="/ApEinfo_graphicformat=arrow_data {{0 0.5 0 1 2 0 0
                     -1 0
                     -0.5} {} 0} width 5 offset 0"
                     /note="/ApEinfo_hidden"
                     /note="/ApEinfo_label=color: #ffffff(2)"
                     /note="/ApEinfo_revcolor=#00891F"
                     /note="/locus_tag=color: #ffffff(2)"
                     /note="color: #ffffff"
                     /note="color: #ffffff"
                     /organism="synthetic DNA construct"
     misc_feature    1..1004
                     /locus_tag="LB flank region"
                     /label=LB flank region
                     /note="/ApEinfo_fwdcolor=#7eff74"
                     /note="/ApEinfo_graphicformat=arrow_data {{0 0.5 0 1 2 0 0
                     -1 0 -0.5} {} 0} width 5 offset 0"
                     /note="/ApEinfo_label=LB flank region"
                     /note="/ApEinfo_revcolor=#7eff74"
                     /note="/ApEinfo_fwdcolor=#7eff74"
                     /note="/ApEinfo_graphicformat=arrow_data {{0 0.5 0 1 2 0 0
                     -1 0
                     -0.5} {} 0} width 5 offset 0"
                     /note="/ApEinfo_label=LB flank region"
                     /note="/ApEinfo_revcolor=#7eff74"
                     /note="color: #c0c0c0"
     misc_feature    1039..1358
                     /locus_tag="LB320"
                     /label=LB320
                     /note="/ApEinfo_fwdcolor=#7eff74"
                     /note="/ApEinfo_graphicformat=arrow_data {{0 0.5 0 1 2 0 0
                     -1 0 -0.5} {} 0} width 5 offset 0"
                     /note="/ApEinfo_label=LB320"
                     /note="/ApEinfo_revcolor=#7eff74"
                     /note="/ApEinfo_fwdcolor=#7eff74"
                     /note="/ApEinfo_graphicformat=arrow_data {{0 0.5 0 1 2 0 0
                     -1 0
                     -0.5} {} 0} width 5 offset 0"
                     /note="/ApEinfo_label=LB320"
                     /note="/ApEinfo_revcolor=#7eff74"
                     /note="color: #c0c0c0"
     misc_feature    complement(1277..1301)
                     /locus_tag="Left Border"
                     /label=Left Border
                     /note="left border repeat from nopaline C58 T-DNA"
                     /note="/ApEinfo_fwdcolor=#7eff74"
                     /note="/ApEinfo_graphicformat=arrow_data {{0 0.5 0 1 2 0 0
                     -1 0 -0.5} {} 0} width 5 offset 0"
                     /note="/ApEinfo_label=Left Border"
                     /note="/ApEinfo_revcolor=#7eff74"
                     /note="/ApEinfo_fwdcolor=#7eff74"
                     /note="/ApEinfo_graphicformat=arrow_data {{0 0.5 0 1 2 0 0
                     -1 0
                     -0.5} {} 0} width 5 offset 0"
                     /note="/ApEinfo_label=Left Border"
                     /note="/ApEinfo_revcolor=#7eff74"
                     /note="color: #ccffcc; direction: LEFT"
     misc_feature    1362..1417
                     /locus_tag="A118 attPB"
                     /label=A118 attPB
                     /note="/ApEinfo_fwdcolor=#7eff74"
                     /note="/ApEinfo_graphicformat=arrow_data {{0 0.5 0 1 2 0 0
                     -1 0 -0.5} {} 0} width 5 offset 0"
                     /note="/ApEinfo_label=A118 attPB"
                     /note="/ApEinfo_revcolor=#7eff74"
                     /note="/ApEinfo_fwdcolor=#7eff74"
                     /note="/ApEinfo_graphicformat=arrow_data {{0 0.5 0 1 2 0 0
                     -1 0
                     -0.5} {} 0} width 5 offset 0"
                     /note="/ApEinfo_label=A118 attPB"
                     /note="/ApEinfo_revcolor=#7eff74"
                     /note="color: #c0c0c0; direction: RIGHT"
     misc_recomb     1362..1388
                     /locus_tag="A118 attP56"
                     /label=A118 attP56
                     /note="/ApEinfo_fwdcolor=#8080ff"
                     /note="/ApEinfo_graphicformat=arrow_data {{0 0.5 0 1 2 0 0
                     -1 0 -0.5} {} 0} width 5 offset 0"
                     /note="/ApEinfo_label=A118 attP56"
                     /note="/ApEinfo_revcolor=#da6a3b"
                     /note="/ApEinfo_fwdcolor=#8080ff"
                     /note="/ApEinfo_graphicformat=arrow_data {{0 0.5 0 1 2 0 0
                     -1 0
                     -0.5} {} 0} width 5 offset 0"
                     /note="/ApEinfo_label=A118 attP56"
                     /note="/ApEinfo_revcolor=#da6a3b"
                     /note="color: #c0c0c0; direction: RIGHT"
     misc_recomb     1389..1417
                     /locus_tag="A118 attB56"
                     /label=A118 attB56
                     /note="/ApEinfo_fwdcolor=#8080ff"
                     /note="/ApEinfo_graphicformat=arrow_data {{0 0.5 0 1 2 0 0
                     -1 0 -0.5} {} 0} width 5 offset 0"
                     /note="/ApEinfo_label=A118 attB56"
                     /note="/ApEinfo_revcolor=#da6a3b"
                     /note="/ApEinfo_fwdcolor=#8080ff"
                     /note="/ApEinfo_graphicformat=arrow_data {{0 0.5 0 1 2 0 0
                     -1 0
                     -0.5} {} 0} width 5 offset 0"
                     /note="/ApEinfo_label=A118 attB56"
                     /note="/ApEinfo_revcolor=#da6a3b"
                     /note="color: #c0c0c0; direction: RIGHT"
     terminator      1625..1874
                     /locus_tag="HSP terminator"
                     /label=HSP terminator
                     /note="/%_Identity=100"
                     /note="/Mismatches=Unknown"
                     /note="/Motif=ATATGAAGATGAAGATGAAATATTTGGTGTGTCAAATAAAAAGC
                     T TGTGT 
                     GCTTAAGTTTGTGTTTTTTTCTTGGCTTGTTGTGTTATGAATTTGTGGCTTTTTCTAA 
                     TATTAAATGAATGTAAGATCTCATTATAATGAATAAACAAATGTTTCTATAATCCATT 
                     GTGAATGTTTTGTTGGATCTCTTCTGCAGCATATAACTACTGTATGTGCTATGGTATG 
                     GACTATGGAATATGATTAAAGATAAG"
                     /note="/annotation_group=ATATGAAGATGAAGATGAAATATTTGGTGTGTC
                     A AATAA 
                     AAAGCTTGTGTGCTTAAGTTTGTGTTTTTTTCTTGGCTTGTTGTGTTATGAATTTGTG 
                     GCTTTTTCTAATATTAAATGAATGTAAGATCTCATTATAATGAATAAACAAATGTTTC 
                     TATAATCCATTGTGAATGTTTTGTTGGATCTCTTCTGCAGCATATAACTACTGTATGT 
                     GCTATGGTATGGACTATGGAATATGATTAAAGATAAG: 9,412 -> 9,661"
                     /note="/modified_by=User"
                     /note="/ApEinfo_fwdcolor=#9d1b1c"
                     /note="/ApEinfo_graphicformat=arrow_data {{0 0.5 0 1 2 0 0
                     -1 0 -0.5} {} 0} width 5 offset 0"
                     /note="/ApEinfo_label=HSP terminator"
                     /note="/ApEinfo_revcolor=#9d1b1c"
                     /note="/ApEinfo_fwdcolor=#9d1b1c"
                     /note="/ApEinfo_graphicformat=arrow_data {{0 0.5 0 1 2 0 0
                     -1 0
                     -0.5} {} 0} width 5 offset 0"
                     /note="/ApEinfo_label=HSP terminator"
                     /note="/ApEinfo_revcolor=#9d1b1c"
                     /note="color: #339966"
                     /note="color: #ff99cc"
     CDS             complement(1882..2601)
                     /codon_start=1
                     /locus_tag="promoterless eGFP (for use with loxPexcision)"
                     /product="the original enhanced GFP (Yang et al., 1996)"
                     /label=promoterless eGFP (for use with loxP excision)
                     /note="mammalian codon-optimized"
                     /note="This feature has 3 segments:  1: 1877 .. 2590 /
                     #05fd14  2: 2591 .. 2593 / #05fd14 / 1a  3: 2594 .. 2596 / 
                     #05fd14"
                     /note="/ApEinfo_fwdcolor=#e9d024"
                     /note="/ApEinfo_graphicformat=arrow_data {{0 0.5 0 1 2 0 0
                     -1 0 -0.5} {} 0} width 5 offset 0"
                     /note="/ApEinfo_label=EGFP"
                     /note="/ApEinfo_revcolor=#e9d024"
                     /note="/ApEinfo_fwdcolor=#e9d024"
                     /note="/ApEinfo_graphicformat=arrow_data {{0 0.5 0 1 2 0 0
                     -1 0
                     -0.5} {} 0} width 5 offset 0"
                     /note="/ApEinfo_label=promoterless eGFP (for use with loxP 
                     excision)"
                     /note="/ApEinfo_revcolor=#e9d024"
                     /note="color: #339966"
                     /translation="MVSKGEELFTGVVPILVELDGDVNGHKFSVSGEGEGDATYGKLTL
                     KFICTTGKLPVPWPTLVTTLTYGVQCFSRYPDHMKQHDFFKSAMPEGYVQERTIFFKDD
                     GNYKTRAEVKFEGDTLVNRIELKGIDFKEDGNILGHKLEYNYNSHNVYIMADKQKNGIK
                     VNFKIRHNIEDGSVQLADHYQQNTPIGDGPVLLPDNHYLSTQSALSKDPNEKRDHMVLL
                     EFVTAAGITLGMDELYK"
     protein_bind    2637..2670
                     /locus_tag="loxP"
                     /label=loxP
                     /bound_moiety="Cre recombinase"
                     /note="Cre-mediated recombination occurs in the 8-bp core 
                     sequence (GCATACAT)."
                     /note="/ApEinfo_fwdcolor=#3A93FE"
                     /note="/ApEinfo_graphicformat=arrow_data {{0 0.5 0 1 2 0 0
                     -1 0 -0.5} {} 0} width 5 offset 0"
                     /note="/ApEinfo_label=loxP"
                     /note="/ApEinfo_revcolor=#3A93FE"
                     /note="/ApEinfo_fwdcolor=#00D0FA"
                     /note="/ApEinfo_graphicformat=arrow_data {{0 0.5 0 1 2 0 0
                     -1 0
                     -0.5} {} 0} width 5 offset 0"
                     /note="/ApEinfo_label=loxP"
                     /note="/ApEinfo_revcolor=#00D0FA"
                     /note="color: #339966; direction: RIGHT"
     terminator      2768..3020
                     /locus_tag="NOS terminator"
                     /label=NOS terminator
                     /note="pLannotate"
                     /note="/ApEinfo_fwdcolor=#9d1b1c"
                     /note="/ApEinfo_graphicformat=arrow_data {{0 0.5 0 1 2 0 0
                     -1 0 -0.5} {} 0} width 5 offset 0"
                     /note="/ApEinfo_label=NOS terminator"
                     /note="/ApEinfo_revcolor=#9d1b1c"
                     /note="/database=snapgene"
                     /note="/fragment=False"
                     /note="/identity=100.0"
                     /note="/match_length=100.0"
                     /note="/other=terminator"
                     /note="/ApEinfo_fwdcolor=#9d1b1c"
                     /note="/ApEinfo_graphicformat=arrow_data {{0 0.5 0 1 2 0 0
                     -1 0
                     -0.5} {} 0} width 5 offset 0"
                     /note="/ApEinfo_label=NOS terminator"
                     /note="/ApEinfo_revcolor=#9d1b1c"
                     /note="color: #666699"
     CDS             complement(3073..4083)
                     /locus_tag="HygR"
                     /label=HygR
                     /note="pLannotate"
                     /note="/ApEinfo_fwdcolor=#e9d024"
                     /note="/ApEinfo_graphicformat=arrow_data {{0 0.5 0 1 2 0 0
                     -1 0 -0.5} {} 0} width 5 offset 0"
                     /note="/ApEinfo_label=HygR"
                     /note="/ApEinfo_revcolor=#e9d024"
                     /note="/database=snapgene"
                     /note="/fragment=False"
                     /note="/identity=100.0"
                     /note="/match_length=98.5"
                     /note="/other=CDS"
                     /note="/ApEinfo_fwdcolor=#e9d024"
                     /note="/ApEinfo_graphicformat=arrow_data {{0 0.5 0 1 2 0 0
                     -1 0
                     -0.5} {} 0} width 5 offset 0"
                     /note="/ApEinfo_label=HygR"
                     /note="/ApEinfo_revcolor=#e9d024"
                     /note="color: #666699; direction: LEFT"
     promoter        4135..4318
                     /locus_tag="NOS promoter"
                     /label=NOS promoter
                     /note="pLannotate"
                     /note="/ApEinfo_fwdcolor=#346ee0"
                     /note="/ApEinfo_graphicformat=arrow_data {{0 0.5 0 1 2 0 0
                     -1 0 -0.5} {} 0} width 5 offset 0"
                     /note="/ApEinfo_label=NOS promoter"
                     /note="/ApEinfo_revcolor=#346ee0"
                     /note="/database=snapgene"
                     /note="/fragment=False"
                     /note="/identity=100.0"
                     /note="/match_length=100.0"
                     /note="/other=promoter"
                     /note="/ApEinfo_fwdcolor=#346ee0"
                     /note="/ApEinfo_graphicformat=arrow_data {{0 0.5 0 1 2 0 0
                     -1 0
                     -0.5} {} 0} width 5 offset 0"
                     /note="/ApEinfo_label=NOS promoter"
                     /note="/ApEinfo_revcolor=#346ee0"
                     /note="color: #666699"
     misc_feature    4478..5565
                     /locus_tag="UBQ3 terminator"
                     /label=UBQ3 terminator
                     /note="AtUBQ3 transcriptional terminator, At5g03240 "
                     /note="/ApEinfo_fwdcolor=#7eff74"
                     /note="/ApEinfo_graphicformat=arrow_data {{0 0.5 0 1 2 0 0
                     -1 0 -0.5} {} 0} width 5 offset 0"
                     /note="/ApEinfo_label=UBQ3 terminator"
                     /note="/ApEinfo_revcolor=#7eff74"
                     /note="/ApEinfo_fwdcolor=#7eff74"
                     /note="/ApEinfo_graphicformat=arrow_data {{0 0.5 0 1 2 0 0
                     -1 0
                     -0.5} {} 0} width 5 offset 0"
                     /note="/ApEinfo_label=UBQ3 terminator"
                     /note="/ApEinfo_revcolor=#7eff74"
                     /note="color: #ff99cc"
     CDS             complement(5566..6243)
                     /codon_start=1
                     /locus_tag="DsRed2"
                     /product="improved tetrameric variant of DsRed fluorescent
                     protein"
                     /label=DsRed2
                     /note="mammalian codon-optimized"
                     /note="/ApEinfo_fwdcolor=#e9d024"
                     /note="/ApEinfo_graphicformat=arrow_data {{0 0.5 0 1 2 0 0
                     -1 0 -0.5} {} 0} width 5 offset 0"
                     /note="/ApEinfo_label=DsRed2"
                     /note="/ApEinfo_revcolor=#e9d024"
                     /note="/ApEinfo_fwdcolor=#e9d024"
                     /note="/ApEinfo_graphicformat=arrow_data {{0 0.5 0 1 2 0 0
                     -1 0
                     -0.5} {} 0} width 5 offset 0"
                     /note="/ApEinfo_label=DsRed2"
                     /note="/ApEinfo_revcolor=#e9d024"
                     /note="color: #ff99cc"
                     /translation="MASSENVITEFMRFKVRMEGTVNGHEFEIEGEGEGRPYEGHNTVK
                     LKVTKGGPLPFAWDILSPQFQYGSKVYVKHPADIPDYKKLSFPEGFKWERVMNFEDGGV
                     ATVTQDSSLQDGCFIYKVKFIGVNFPSDGPVMQKKTMGWEASTERLYPRDGVLKGETHK
                     ALKLKDGGHYLVEFKSIYMAKKPVQLPGYYYVDAKLDITSHNEDYTIVEQYERTEGRHH
                     LFL"
     promoter        6244..7742
                     /locus_tag="GmScreamM4 EF1a promoter"
                     /label=GmScreamM4 EF1a promoter
                     /note="/ApEinfo_fwdcolor=#346ee0"
                     /note="/ApEinfo_graphicformat=arrow_data {{0 0.5 0 1 2 0 0
                     -1 0 -0.5} {} 0} width 5 offset 0"
                     /note="/ApEinfo_label=GmEF1a prom"
                     /note="/ApEinfo_revcolor=#346ee0"
                     /note="This reverse directional feature has 2 segments: 1:
                     6244 .. 6254 / #------ / #33cccc  2: 6946 .. 7742 / 
                     #------"
                     /note="/ApEinfo_fwdcolor=#346ee0"
                     /note="/ApEinfo_graphicformat=arrow_data {{0 0.5 0 1 2 0 0
                     -1 0
                     -0.5} {} 0} width 5 offset 0"
                     /note="/ApEinfo_label=GmScreamM4 EF1a promoter"
                     /note="/ApEinfo_revcolor=#346ee0"
                     /note="color: #ff99cc"
     misc_feature    7820..7873
                     /locus_tag="TP901 attPB"
                     /label=TP901 attPB
                     /note="/ApEinfo_fwdcolor=#7eff74"
                     /note="/ApEinfo_graphicformat=arrow_data {{0 0.5 0 1 2 0 0
                     -1 0 -0.5} {} 0} width 5 offset 0"
                     /note="/ApEinfo_label=TP901 attPB"
                     /note="/ApEinfo_revcolor=#7eff74"
                     /note="/ApEinfo_fwdcolor=#7eff74"
                     /note="/ApEinfo_graphicformat=arrow_data {{0 0.5 0 1 2 0 0
                     -1 0
                     -0.5} {} 0} width 5 offset 0"
                     /note="/ApEinfo_label=TP901 attPB"
                     /note="/ApEinfo_revcolor=#7eff74"
                     /note="color: #808080; direction: RIGHT"
     misc_recomb     7820..7847
                     /locus_tag="TP901 attB55"
                     /label=TP901 attB55
                     /note="/ApEinfo_fwdcolor=#8080ff"
                     /note="/ApEinfo_graphicformat=arrow_data {{0 0.5 0 1 2 0 0
                     -1 0 -0.5} {} 0} width 5 offset 0"
                     /note="/ApEinfo_label=TP901 attB55"
                     /note="/ApEinfo_revcolor=#da6a3b"
                     /note="/ApEinfo_fwdcolor=#8080ff"
                     /note="/ApEinfo_graphicformat=arrow_data {{0 0.5 0 1 2 0 0
                     -1 0
                     -0.5} {} 0} width 5 offset 0"
                     /note="/ApEinfo_label=TP901 attB55"
                     /note="/ApEinfo_revcolor=#da6a3b"
                     /note="color: #c0c0c0; direction: RIGHT"
     misc_feature    7848..7873
                     /locus_tag="TP901 attP65"
                     /label=TP901 attP65
                     /note="/ApEinfo_fwdcolor=#7eff74"
                     /note="/ApEinfo_graphicformat=arrow_data {{0 0.5 0 1 2 0 0
                     -1 0 -0.5} {} 0} width 5 offset 0"
                     /note="/ApEinfo_label=TP901 attP65"
                     /note="/ApEinfo_revcolor=#7eff74"
                     /note="/ApEinfo_fwdcolor=#7eff74"
                     /note="/ApEinfo_graphicformat=arrow_data {{0 0.5 0 1 2 0 0
                     -1 0
                     -0.5} {} 0} width 5 offset 0"
                     /note="/ApEinfo_label=TP901 attP65"
                     /note="/ApEinfo_revcolor=#7eff74"
                     /note="color: #c0c0c0; direction: RIGHT"
     CDS             8752..9435
                     /locus_tag="Gene 5(1)"
                     /label=Gene 5
                     /label=Gene 5(1)
                     /note="/ApEinfo_fwdcolor=#e9d024"
                     /note="/ApEinfo_graphicformat=arrow_data {{0 0.5 0 1 2 0 0
                     -1 0 -0.5} {} 0} width 5 offset 0"
                     /note="/ApEinfo_label=Gene 5"
                     /note="/ApEinfo_revcolor=#e9d024"
                     /note="/ApEinfo_fwdcolor=#e9d024"
                     /note="/ApEinfo_graphicformat=arrow_data {{0 0.5 0 1 2 0 0
                     -1 0
                     -0.5} {} 0} width 5 offset 0"
                     /note="/ApEinfo_label=Gene 5"
                     /note="/ApEinfo_revcolor=#e9d024"
                     /note="color: #99ccff; direction: RIGHT"
                     /note="color: #99ccff; direction: RIGHT"
     misc_feature    8800
                     /locus_tag="gene5 intStopCodon"
                     /label=gene5 intStopCodon
                     /note="/ApEinfo_fwdcolor=#bc00ff"
                     /note="/ApEinfo_graphicformat=arrow_data {{0 0.5 0 1 2 0 0
                     -1 0
                     -0.5} {} 0} width 5 offset 0"
                     /note="/ApEinfo_label=gene5 intStopCodon"
                     /note="/ApEinfo_revcolor=#bc00ff"
                     /note="color: #ff00ff"
     CDS             complement(9952..11355)
                     /locus_tag="iaaH"
                     /label=iaaH
                     /note="/ApEinfo_fwdcolor=#e9d024"
                     /note="/ApEinfo_graphicformat=arrow_data {{0 0.5 0 1 2 0 0
                     -1 0 -0.5} {} 0} width 5 offset 0"
                     /note="/ApEinfo_label=iaaH"
                     /note="/ApEinfo_revcolor=#e9d024"
                     /note="/ApEinfo_fwdcolor=#e9d024"
                     /note="/ApEinfo_graphicformat=arrow_data {{0 0.5 0 1 2 0 0
                     -1 0
                     -0.5} {} 0} width 5 offset 0"
                     /note="/ApEinfo_label=iaaH"
                     /note="/ApEinfo_revcolor=#e9d024"
                     /note="color: #99ccff; direction: LEFT"
                     /note="color: #99ccff; direction: LEFT"
     CDS             11695..13962
                     /locus_tag="iaaM"
                     /label=iaaM
                     /note="/ApEinfo_fwdcolor=#e9d024"
                     /note="/ApEinfo_graphicformat=arrow_data {{0 0.5 0 1 2 0 0
                     -1 0 -0.5} {} 0} width 5 offset 0"
                     /note="/ApEinfo_label=iaaM"
                     /note="/ApEinfo_revcolor=#e9d024"
                     /note="/ApEinfo_fwdcolor=#e9d024"
                     /note="/ApEinfo_graphicformat=arrow_data {{0 0.5 0 1 2 0 0
                     -1 0
                     -0.5} {} 0} width 5 offset 0"
                     /note="/ApEinfo_label=iaaM"
                     /note="/ApEinfo_revcolor=#e9d024"
                     /note="color: #99ccff; direction: RIGHT"
                     /note="color: #99ccff; direction: RIGHT"
     CDS             14665..15384
                     /locus_tag="ipt"
                     /label=ipt
                     /note="/ApEinfo_fwdcolor=#e9d024"
                     /note="/ApEinfo_graphicformat=arrow_data {{0 0.5 0 1 2 0 0
                     -1 0 -0.5} {} 0} width 5 offset 0"
                     /note="/ApEinfo_label=ipt"
                     /note="/ApEinfo_revcolor=#e9d024"
                     /note="/ApEinfo_fwdcolor=#e9d024"
                     /note="/ApEinfo_graphicformat=arrow_data {{0 0.5 0 1 2 0 0
                     -1 0
                     -0.5} {} 0} width 5 offset 0"
                     /note="/ApEinfo_label=ipt"
                     /note="/ApEinfo_revcolor=#e9d024"
                     /note="color: #99ccff; direction: RIGHT"
                     /note="color: #99ccff; direction: RIGHT"
     CDS             complement(15884..16510)
                     /locus_tag="6B gene"
                     /label=6B gene
                     /note="/ApEinfo_fwdcolor=#e9d024"
                     /note="/ApEinfo_graphicformat=arrow_data {{0 0.5 0 1 2 0 0
                     -1 0 -0.5} {} 0} width 5 offset 0"
                     /note="/ApEinfo_label=6B gene"
                     /note="/ApEinfo_revcolor=#e9d024"
                     /note="/ApEinfo_fwdcolor=#e9d024"
                     /note="/ApEinfo_graphicformat=arrow_data {{0 0.5 0 1 2 0 0
                     -1 0
                     -0.5} {} 0} width 5 offset 0"
                     /note="/ApEinfo_label=6B gene"
                     /note="/ApEinfo_revcolor=#e9d024"
                     /note="color: #99ccff; direction: LEFT"
                     /note="color: #99ccff; direction: LEFT"
     misc_feature    16456
                     /locus_tag="6B intStopCodon"
                     /label=6B intStopCodon
                     /note="/ApEinfo_fwdcolor=#bc00ff"
                     /note="/ApEinfo_graphicformat=arrow_data {{0 0.5 0 1 2 0 0
                     -1 0
                     -0.5} {} 0} width 5 offset 0"
                     /note="/ApEinfo_label=6B intStopCodon"
                     /note="/ApEinfo_revcolor=#bc00ff"
                     /note="color: #ff00ff"
     CDS             16948..17643
                     /locus_tag="orf 3'(1)"
                     /label=orf 3'
                     /label=orf 3'(1)
                     /note="/ApEinfo_fwdcolor=#e9d024"
                     /note="/ApEinfo_graphicformat=arrow_data {{0 0.5 0 1 2 0 0
                     -1 0 -0.5} {} 0} width 5 offset 0"
                     /note="/ApEinfo_label=orf 3'"
                     /note="/ApEinfo_revcolor=#e9d024"
                     /note="/ApEinfo_fwdcolor=#e9d024"
                     /note="/ApEinfo_graphicformat=arrow_data {{0 0.5 0 1 2 0 0
                     -1 0
                     -0.5} {} 0} width 5 offset 0"
                     /note="/ApEinfo_label=orf 3'"
                     /note="/ApEinfo_revcolor=#e9d024"
                     /note="color: #99ccff; direction: RIGHT"
                     /note="color: #99ccff; direction: RIGHT"
     misc_feature    16983
                     /locus_tag="orf3' intStopCodon"
                     /label=orf3' intStopCodon
                     /note="/ApEinfo_fwdcolor=#bc00ff"
                     /note="/ApEinfo_graphicformat=arrow_data {{0 0.5 0 1 2 0 0
                     -1 0
                     -0.5} {} 0} width 5 offset 0"
                     /note="/ApEinfo_label=orf3' intStopCodon"
                     /note="/ApEinfo_revcolor=#bc00ff"
                     /note="color: #ff00ff"
     misc_feature    18122..18177
                     /locus_tag="A118 attP"
                     /label=A118 attP
                     /note="/ApEinfo_fwdcolor=#7eff74"
                     /note="/ApEinfo_graphicformat=arrow_data {{0 0.5 0 1 2 0 0
                     -1 0 -0.5} {} 0} width 5 offset 0"
                     /note="/ApEinfo_label=A118 attP"
                     /note="/ApEinfo_revcolor=#7eff74"
                     /note="/ApEinfo_fwdcolor=#7eff74"
                     /note="/ApEinfo_graphicformat=arrow_data {{0 0.5 0 1 2 0 0
                     -1 0
                     -0.5} {} 0} width 5 offset 0"
                     /note="/ApEinfo_label=A118 attP"
                     /note="/ApEinfo_revcolor=#7eff74"
                     /note="color: #c0c0c0; direction: RIGHT"
     misc_feature    18196..18349
                     /locus_tag="RB154"
                     /label=RB154
                     /note="/ApEinfo_fwdcolor=#7eff74"
                     /note="/ApEinfo_graphicformat=arrow_data {{0 0.5 0 1 2 0 0
                     -1 0 -0.5} {} 0} width 5 offset 0"
                     /note="/ApEinfo_label=RB154"
                     /note="/ApEinfo_revcolor=#7eff74"
                     /note="/ApEinfo_fwdcolor=#7eff74"
                     /note="/ApEinfo_graphicformat=arrow_data {{0 0.5 0 1 2 0 0
                     -1 0
                     -0.5} {} 0} width 5 offset 0"
                     /note="/ApEinfo_label=RB154"
                     /note="/ApEinfo_revcolor=#7eff74"
                     /note="color: #ccffcc"
     misc_feature    complement(18214..18238)
                     /locus_tag="RB"
                     /label=RB
                     /note="right border repeat from nopaline C58 T-DNA"
                     /note="/ApEinfo_fwdcolor=#7eff74"
                     /note="/ApEinfo_graphicformat=arrow_data {{0 0.5 0 1 2 0 0
                     -1 0 -0.5} {} 0} width 5 offset 0"
                     /note="/ApEinfo_label=RB"
                     /note="/ApEinfo_revcolor=#7eff74"
                     /note="/ApEinfo_fwdcolor=#7eff74"
                     /note="/ApEinfo_graphicformat=arrow_data {{0 0.5 0 1 2 0 0
                     -1 0
                     -0.5} {} 0} width 5 offset 0"
                     /note="/ApEinfo_label=RB"
                     /note="/ApEinfo_revcolor=#7eff74"
                     /note="color: #ccffcc; direction: LEFT"
     CDS             18570..19364
                     /codon_start=1
                     /gene="aphA-3"
                     /locus_tag="nptIII KanR"
                     /product="aminoglycoside phosphotransferase"
                     /label=nptIII KanR
                     /note="confers resistance to kanamycin"
                     /note="/ApEinfo_fwdcolor=#e9d024"
                     /note="/ApEinfo_graphicformat=arrow_data {{0 0.5 0 1 2 0 0
                     -1 0 -0.5} {} 0} width 5 offset 0"
                     /note="/ApEinfo_label=nptIII KanR"
                     /note="/ApEinfo_revcolor=#e9d024"
                     /note="/ApEinfo_fwdcolor=#e9d024"
                     /note="/ApEinfo_graphicformat=arrow_data {{0 0.5 0 1 2 0 0
                     -1 0
                     -0.5} {} 0} width 5 offset 0"
                     /note="/ApEinfo_label=nptIII KanR"
                     /note="/ApEinfo_revcolor=#e9d024"
                     /note="color: #333333"
                     /translation="MAKMRISPELKKLIEKYRCVKDTEGMSPAKVYKLVGENENLYLKM
                     TDSRYKGTTYDVEREKDMMLWLEGKLPVPKVLHLERHDGWSNLLMSEADGVLCSEEYED
                     EQSPEKIIELYAECIRLFHSIDISDCPYTNSLDSRLAELDYLLNNDLADVDCENWEEDT
                     PFKDPRELYDFLKTEKPEEELVFSHGDLGDSNIFVKDGKVSGFIDLGRSGRADKWYDIA
                     FCVRSIREDIGEEQYVELFFDLLGIKPDWEKIKYYILLDELF"
     misc_feature    19556..19661
                     /locus_tag="ParA MRS"
                     /label=ParA MRS
                     /note="/ApEinfo_fwdcolor=#7eff74"
                     /note="/ApEinfo_graphicformat=arrow_data {{0 0.5 0 1 2 0 0
                     -1 0 -0.5} {} 0} width 5 offset 0"
                     /note="/ApEinfo_label=ParA MRS"
                     /note="/ApEinfo_revcolor=#7eff74"
                     /note="/ApEinfo_fwdcolor=#7eff74"
                     /note="/ApEinfo_graphicformat=arrow_data {{0 0.5 0 1 2 0 0
                     -1 0
                     -0.5} {} 0} width 5 offset 0"
                     /note="/ApEinfo_label=ParA MRS"
                     /note="/ApEinfo_revcolor=#7eff74"
                     /note="color: #c0c0c0; direction: RIGHT"
     misc_feature    19686..20591
                     /locus_tag="RB flank region"
                     /label=RB flank region
                     /note="/ApEinfo_fwdcolor=#7eff74"
                     /note="/ApEinfo_graphicformat=arrow_data {{0 0.5 0 1 2 0 0
                     -1 0 -0.5} {} 0} width 5 offset 0"
                     /note="/ApEinfo_label=RB flank region"
                     /note="/ApEinfo_revcolor=#7eff74"
                     /note="/ApEinfo_fwdcolor=#7eff74"
                     /note="/ApEinfo_graphicformat=arrow_data {{0 0.5 0 1 2 0 0
                     -1 0
                     -0.5} {} 0} width 5 offset 0"
                     /note="/ApEinfo_label=RB flank region"
                     /note="/ApEinfo_revcolor=#7eff74"
                     /note="color: #c0c0c0"
     gene            complement(20229..20591)
                     /locus_tag="pRi2659_p004"
                     /label=pRi2659_p004
                     /note="/ApEinfo_fwdcolor=#ff797d"
                     /note="/ApEinfo_graphicformat=arrow_data {{0 0.5 0 1 2 0 0
                     -1 0 -0.5} {} 0} width 5 offset 0"
                     /note="/ApEinfo_label=pRi2659_p004"
                     /note="/ApEinfo_revcolor=#ff102f"
                     /note="/ApEinfo_fwdcolor=#ff797d"
                     /note="/ApEinfo_graphicformat=arrow_data {{0 0.5 0 1 2 0 0
                     -1 0
                     -0.5} {} 0} width 5 offset 0"
                     /note="/ApEinfo_label=pRi2659_p004"
                     /note="/ApEinfo_revcolor=#ff102f"
                     /note="color: #a6acb3; direction: LEFT"
                     /db_xref="GeneID:6383342"
ORIGIN
        1 cgacggtgga acaatggggg cgcatagccg gcagattctt gctgtggtgc gaacagtcga
       61 gccaccggct caaggatttg aaggcagaag acatcgacaa ctatatagcg acccaagggg
      121 ccggacgctg gggtcgtgtc tcgattgcat acatcgtctc agccttgcgc ggatttcttc
      181 gatatgcggc aaaagaggct tggtgctcag accgcctggt gtcgtcaata tcgcggcctc
      241 ggctctatcg acaagaatct ctgccatatg ccccagactg gtcggacgtc caaaagatgt
      301 tggctgatgt cgataccgac cggccccgcg atatccgaga ccgcgcgatc ctaatgttgc
      361 tggcggtata tggtatgcgg cgcggcgaag tagccgcgct gcggctcgac caaatcgact
      421 gggcggggcg aacgcttcgg cttttccgct taaagcgccg acaagcccag atctatccgc
      481 tggtgccctc cgttgcggaa gcattggcac gctacgtgga cagagtccgc ccgccgtcgt
      541 cgtgccgaga ggttttcctc cggatgcagg cgcctcgaca tcccttaggg gcctccagca
      601 tttatagcgt cgccaatcgg cgatttgttg cgctcaactt tatggaccgc ctcttaaggg
      661 cggtggagcg tcgtgaccgg aagaagttga ccgacgtgca agccgtcagc ggttgcgcaa
      721 acgacgatga tatccgtctc cagcgcagtg tcttggccca atgcctgatt ttatacagcc
      781 gagttcaata agcgaagtgg cgcacactgt catcagaact ttcctgccaa ccgcccgagg
      841 tctccaaacg aacaaaaccg ccttacaacg ggccttgctt caagatatta ccgaaacgtg
      901 ctccctcatg aaaaggtcgc gaataggttg cggctatcat cgctcttgat catggcgcac
      961 ctcataagcg acccaaggca aagcacgatg tcgccttatg tgggggaatt cctgcagccc
     1021 gacggtatcg ataagctttg atcacaggca gcaacgctct gtcatcgtta caatcaacat
     1081 gctaccctcc gcgagatcat ccgtgtttca aacccggcag cttagttgcc gttcttccga
     1141 atagcatcgg taacatgagc aaagtctgcc gccttacaac ggctctcccg ctgacgccgt
     1201 cccggactga tgggctgcct gtatcgagtg gtgattttgt gccgagctgc cggtcgggga
     1261 gctgttggct ggctggtggc aggatatatt gtggtgtaaa caaattgacg cttagacaac
     1321 ttaataacac attgcggacg tttttaatgt actgaattaa atgtttagtt cctcgttttc
     1381 tctcgttgga cgcaaagagg gaactaaaca cttaattacg cgttttataa cggtcctaag
     1441 gtagcgaaaa atagggataa cagggtaatc atcctcgagg aaacgccggc gaaagcggcc
     1501 gcaaacgtcg acgaaagcga tcgcaaatta attaaaaacg cgcgcgaaac ctcagcaaag
     1561 acgtcaaaac cggtaaacct aggaaaacta gtaaaaagct tgccggcgat caaacactga
     1621 gctccttatc tttaatcata ttccatagtc cataccatag cacatacagt agttatatgc
     1681 tgcagaagag atccaacaaa acattcacaa tggattatag aaacatttgt ttattcatta
     1741 taatgtgatc ttacattcat ttaatattag aaaaagccac aaattcataa cacaacaagc
     1801 caagaaaaaa acacaaactt aagcacacaa gctttttatt tgacacacca aatatttcat
     1861 cttcatcttc atatcgtcga ctcacttgta cagctcgtcc atgccgagag tgatcccggc
     1921 ggcggtcacg aactccagca ggaccatgtg atcgcgcttc tcgttggggt ctttgctcag
     1981 ggcggactgg gtgctcaggt agtggttgtc gggcagcagc acggggccgt cgccgatggg
     2041 ggtgttctgc tggtagtggt cggcgagctg cacgctgccg tcctcgatgt tgtggcggat
     2101 cttgaagttc accttgatgc cgttcttctg cttgtcggcc atgatataga cgttgtggct
     2161 gttgtagttg tactccagct tgtgccccag gatgttgccg tcctccttga agtcgatgcc
     2221 cttcagctcg atgcggttca ccagggtgtc gccctcgaac ttcacctcgg cgcgggtctt
     2281 gtagttgccg tcgtccttga agaagatggt gcgctcctgg acgtagcctt cgggcatggc
     2341 ggacttgaag aagtcgtgct gcttcatgtg gtcggggtag cggctgaagc actgcacgcc
     2401 gtaggtcagg gtggtcacga gggtgggcca gggcacgggc agcttgccgg tggtgcagat
     2461 gaacttcagg gtcagcttgc cgtaggtggc atcgccctcg ccctcgccgg acacgctgaa
     2521 cttgtggccg tttacgtcgc cgtccagctc gaccaggatg ggcaccaccc cggtgaacag
     2581 ctcctcgccc ttgctcacca tttttcttct acttttagtg ttggtacccc cgttccataa
     2641 cttcgtatag catacattat acgaagttat cactattttc agaagaagtt cccaatagta
     2701 gtccaaggcg cgccgtccgt caccagagct caattcgcgc gcgatctgcg atcgcattac
     2761 ctgcagggat ctagtaacat agatgacacc gcgcgcgata atttatccta gtttgcgcgc
     2821 tatattttgt tttctatcgc gtattaaatg tataattgcg ggactctaat cataaaaacc
     2881 catctcataa ataacgtcat gcattacatg ttaattatta catgcttaac gtaattcaac
     2941 agaaattata tgataatcat cgcaagaccg gcaacaggat tcaatcttaa gaaactttat
     3001 tgccaaatgt ttgaacgatc ggggaaattc gggggatcag cttgtgatca tgttacatca
     3061 cctccaagat cccggacgag tgctggggcg tcggtttcca ctatcggcga gtacttctac
     3121 acagccatcg gtccagacgg ccgcgcttct gcgggcgatt tgtgtacgcc cgacagtccc
     3181 ggctccggat cggacgattg cgtcgcatcg accctgcgcc caagctgcat catcgaaatt
     3241 gccgtcaacc aagctctgat agagttggtc aagaccaatg cggagcatat acgcccggag
     3301 ccgcggcgat cctgcaagct ccggatgcct ccgctcgaag tagcgcgtct gctgctccat
     3361 acaagccaac cacggcctcc agaagaagat gttggcgacc tcgtattggg aatccccgaa
     3421 catcgcctcg ctccagtcaa tgaccgctgt tatgcggcca ttgtccgtca ggacattgtt
     3481 ggagccgaaa tccgcgtgca cgaggtgccg gacttcgggg cagtcctcgg cccaaagcat
     3541 cagctcatcg agagcctgcg cgacggacgc actgacggtg tcgtccatca cagtttgcca
     3601 gtgatacaca tggggatcag caatcgcgca tatgaaatca cgccatgtag tgtattgacc
     3661 gattccttgc ggtccgaatg ggccgaaccc gctcgtctgg ctaagatcgg ccgcagcgat
     3721 cgcatccatg gcctccgcga ccggctgcag aacagcgggc agttcggttt caggcaggtc
     3781 ttgcaacgtg acaccctgtg cacggcggga gatgcaatag gtcaggctct cgctgaattc
     3841 cccaatgtca agcacttccg gaatcgggag cgcggccgat gcaaagtgcc gataaacata
     3901 acgatctttg tagaaaccat cggcgcagct atttacccgc aggacatatc cacgccctcc
     3961 tacatcgaag ctgaaagcac gagattcttc gccctccgag agctgcatca ggtcggagac
     4021 gctgtcgaac ttttcgatca gaaacttctc gacagacgtc gcggtgagtt caggcttttt
     4081 catatctcat tgccccccgg gatcttgcag gtcgagatcc tctagcggat ccggtgcaga
     4141 ttatttggat tgagagtgaa tatgagactc taattggata ccgaggggaa tttatggaac
     4201 gtcagtggag catttttgac aagaaatatt tgctagctga tagtgacctt aggcgacttt
     4261 tgaacgcgca ataatggttt ctgacgtatg tgcttagctc attaaactcc agaaacccgc
     4321 ggctgagtgg ctccttcaac gttgcggttc tgtcagttcc aaacgtaaaa cggcttgtcc
     4381 cgcgtcatcg gcgggggtca taacgtgact cccttaattc tccgctcatg atcagattgt
     4441 cgtttcccgc ctggcgcgcc gtccgtcacc agagctcctt cagcttagaa atgatgtgtt
     4501 ttctacactt ttctcttctt ttttttcttt tcatctcaca tgaatcaaaa agagaaagct
     4561 taattacatt aaaggttgat gtgatattta ctttctaaat atttgctaga agaaattata
     4621 atgataacat taaattaagt tatagtcatt tctatttcgg ttgtctccca ctttctgcta
     4681 tgcttttaca acaacagttc aagatttgga atcgttttct ttctccacca atcgtagtaa
     4741 tacttctttt tgtgtttgtt gaaattttgc aagattctct cttcctctgg ttaatacaca
     4801 taacttactt ggtaagcttg gctgcatttt cttttcaagc ttttaatcaa agactcacta
     4861 gaaattgcaa aggcaaacat aaaattatgt gatcaaactc ctactgtgag tttttggtta
     4921 caaacaaaag ttaaaaacaa aagcttgata tttaaaagat aaactcaaca catatgcatt
     4981 tgactggcgc acagaagaca attcaagact tgggaaaaca gtgagccatc aaaatcgtca
     5041 gataattcag ggaatatatt gaatgtggag atgtggtaat cacactattg cacacaaaga
     5101 gtggcaaaca agcggcgccc ttggtttggt atagtaagag acaattgttt tggactgttt
     5161 gtgttgccat attcacaaaa atactattga gctatgtatg ttaaacatta tggtcaatga
     5221 gtagtagtga acattcaagt tttttttttt ttccacttca agtttttcat cttattatta
     5281 tttttcgttg tgatgcagta gtacggccca tcttcaccag tagtatatca aagccgaaac
     5341 agatgacaaa ttgtttaaca tgcacttgga ttattattga gagttgaaat acaaaggccc
     5401 gttacaagcc caaacgaagg tacataaaag aaaagcagaa aatgaaaacg aaatcgatag
     5461 ggataagttt ttccaactga cggaaacaca aactacacca ggtgaaatag atcacctccc
     5521 aagtgcatga gacacgaacc aaccacttat catcagatca caaaactaca ggaacaggtg
     5581 gtggcggccc tcggtgcgct cgtactgctc cacgatggtg tagtcctcgt tgtgggaggt
     5641 gatgtccagc ttggcgtcca cgtagtagta gccgggcagc tgcacgggct tcttggccat
     5701 gtagatggac ttgaactcca ccaggtagtg gccgccgtcc ttcagcttca gggccttgtg
     5761 ggtctcgccc ttcagcacgc cgtcgcgggg gtacaggcgc tcggtggagg cctcccagcc
     5821 catggtcttc ttctgcatca cggggccgtc ggaggggaag ttcacgccga tgaacttcac
     5881 cttgtagatg aagcagccgt cctgcaggga ggagtcctgg gtcacggtcg ccacgccgcc
     5941 gtcctcgaag ttcatcacgc gctcccactt gaagccctcg gggaaggaca gcttcttgta
     6001 gtcggggatg tcggcggggt gcttcacgta caccttggag ccgtactgga actgggggga
     6061 caggatgtcc caggcgaagg gcagggggcc gcccttcgtc accttcagct tcacggtgtt
     6121 gtggccctcg taggggcggc cctcgccctc gccctcgatc tcgaactcgt ggccgttcac
     6181 ggtgccctcc atgcgcacct tgaagcgcat gaactcggtg atgacgttct cggaggaggc
     6241 catgattact taaactagaa tcaattcaaa gaaatacaag tcagaactca aaatacatat
     6301 aaattaaact atcacaaagc caaataagaa ggtaaaggta tactccaact tcacacattt
     6361 atagtttacc aataacaaaa tttcaacttc atattacaaa agtttcacaa ggaattaaaa
     6421 aatcgccttt gctggatcca gatatggtcg catacatagt aaaagattaa gcttgataac
     6481 atgtgaacaa acccacaaaa aaactatcga cggttacata tctacaagac tccttcaaca
     6541 tgcttaaaaa acttttaatc ctgttaaaac aaacctttaa tagtgtaaac gaacatcaac
     6601 aaaaatcatg gttctgtctc aacagattca taataaaaca accagaacat cataacctcg
     6661 taaaaaatca tacaaagtcg catgtttata acacaaatac aacagatcta tgacctcaaa
     6721 aaaaagattc acctccaaca caccaaataa ctcgaaaatc tcttccgatt aatcgattca
     6781 aaaaccaaaa gaatcctaaa aaactgaacc acaaaaacaa agcgaaacaa acaaccgaac
     6841 atcaacagca taaagcataa ataaaaaaac ataaccgaag aaacatcatc gtaaataaga
     6901 gacaggcata gatcgaatcg aagagacaag agcagaggct gttacctttg cgagaaacga
     6961 agaaggtcac tcgttcggaa tcctcagccg caaacacaga gactgagaaa tagagcgagg
     7021 gagcacagag tgataacgaa aactagggtt cctagatttt tatattgagt gagctacttt
     7081 tcatttccga taatgcccct aggtttattt cggatttctg attatgcccc attcgcttat
     7141 ttgaaggtta ctgtgctcta ctcgcgtggg attgagcgtg taacaaacgc gttgttcttt
     7201 tttgtggttt gagcgatttg atttcacgcg ctttgtggga tttgtgggtt cgacgtagtc
     7261 cagttggcat ttggcgatat tatgacgaca tcgtttcagc taggttaaga taatgtaacg
     7321 acatcgtttc ggctcacgtt caaacgtggc aaatgctggg attaaaacta tcttaaattt
     7381 taaactattt ttctattaaa gcagtgaata gtaaaactat tcctatattt attttaaaaa
     7441 aatactaaac ctttatgatt tttttaaaag taataagcag tgaatagtaa aactaatcct
     7501 atctttattt ttaaaaaaat actaaaccta tatgattttt taaaataaag ataagattaa
     7561 ttttacatat tcattgcttt aatatgattg ataggataaa atattatttt atgattttat
     7621 ctttttataa tttattcgat ctactgaata atacaagttc aggaattcaa tcgaaataaa
     7681 aagaaatcag gagcctgatt aaaaatctaa taaaagtata gatacccaca aaataagtaa
     7741 acccggcgcg ccgatcggta ccgagctcaa acctgcagga aaggtaccaa accatggaaa
     7801 ggcgcgccgt ttaaacaaac tgataattgc caacacaatt aacatctcaa ttaaggtaac
     7861 taaaaaactc cttatacctc gaggaaacgc cggcgaaagc ggccgcaaac gtcgacgaaa
     7921 gcgatcgcaa attaattaaa aacgcgcgcg aaacctcagc aaagacgtca aaaccggtaa
     7981 acctaggaaa actagtaaaa agcttagagc tagcaaacaa ttgaaagggc ccaaaaacgt
     8041 taaatctaga agaatggcgt gcgagaacct cggggggagt aacgttttct ggtagatccc
     8101 aatggagtgt ccaagccggc caaacggttc cttccacctt gagtggctta cgttgacaaa
     8161 ggacctgcgc aaaaaaaacg ggaggttacg aaacgacatg gtgagtaaaa tataaagtac
     8221 tcttacattc acagccattt gcgagctaaa gcgaattgcc gggtgcacgg cgggaattgc
     8281 agcgatttcg atctaaaagt gacaagcaaa atttgtcgtg gagtatatag atattgccaa
     8341 atggagtact taaataatgc acaaatgctg acagttttag ctaatatttt attgtggggc
     8401 ataacttagc tggaatcact ccacggataa tcagtcattg ttattttcgg cgtcaatttg
     8461 tcggccacta tccgattagt tgcgcaaatc ttcaaatttt cgacctcaca tcacaccttt
     8521 gtcggtgttt tcagcgaaag gcaggtccca tttttgaaaa atcctccatc aagataaata
     8581 gtttaatagg gtaaaaggac gaaatacttc ggtgttgaga ttcgactcaa ttaatttcaa
     8641 accaatcccg tgattgatgc tatagagtca cccaatataa ggggcactga agcgcgttta
     8701 attattgact gtgactgaaa tttacattca aaaataagta actagttcga tatgtatcac
     8761 agtcgaccga tattcaacat tatcggtagc tcgaatatat aagatcggcg tcaacttaaa
     8821 ctcgtcctac gtcacacaga gattgcttat cgcagctttg cacaagagga tctcatacct
     8881 gttcgacgtt cctggatgaa ttccatcatt aatactgatg ttcccattga tccagctata
     8941 gatgaagtgg tcaagcgctt ttgcgaagtt gcttgcttgc caggcccagc aggtataccc
     9001 ctgaatatta tactaaaaga ttctctaatg tacgtttatt gttcgtttca agaaatgcga
     9061 aggtatgcat gcgagcgatt ttatgagggc ttttccggca aaggcgtggt catctccacc
     9121 gttccaccct atgcccaagg attaacaaaa gaaactatga ggtggtggca gaacgaggtc
     9181 tgtcaaatta caaacaatga aaaaaatgac ttggatgctt atattgcttt ccttccgaat
     9241 acttcgcttc agaacacaag tttctcgcac gtgaagatcg gcggcgatac cttcctggcg
     9301 ccatcccggg ctgacccttt ctgtgttgaa atagtcgcgg tcggcaaagc tctctttcag
     9361 gataacgggc tgaaaaaggc acccaaggcg gggtggacaa tggctctcac ctccttgttg
     9421 aagcgcttgg tctaatacgc acatctgtgt gtgagcggga atgaagcaac agtgtccgat
     9481 cgtaacgaaa tgtgtcaagt ctatgtaatg ataataagat gatgtagcct gcatgcagat
     9541 aatcagtgta tttccaatat gtactttaat taccgatgtc gtatcgttgt gtgctttatg
     9601 aataataaat tatttaccat agatcctgca gggtatctga ttaatatttt ggtctcgagt
     9661 cgcagtataa cttttgagcc gttctatcaa tcaaagcaaa ttaaaggtgc agcctatgta
     9721 aattgctaat ttaattttgc tttagaatct aatttaccac tgaattataa tataatgctt
     9781 attctaagct gtgagaagga ttaactaaaa attttatata tcgattttta ttatatcaag
     9841 cagatgtttc gatcttggtg gcgacacaga cgcgctgagt attctatgaa tttcaagaat
     9901 aattataaat gaagcgcaga tttattagac aataattggc gtggtaaaca gctagttcgg
     9961 cacatctgag aaagaacgaa aatttatggc tttttctaat gctgccccga ttgctaacag
    10021 acggtggtct gaacccgcta atccatcaat ttccattcca acaggcaagc gatcaggtgt
    10081 aaggccaaca ggaaggctca acccaggtag gcctgcgttg ctgcttggat ccacgtttcg
    10141 cacgtagatc ttgaaagtgt tcaccattga gccattgtgg atgactgagg aatcctgacc
    10201 tatggctttg gccgccaagg gtgcagttgg gaagagaatt gcatctaacc gatagagtct
    10261 gaagtagttg cgataagcgg cttggagcct tggcctgaag gagtgacgcg ccagttcata
    10321 ttcagcgttg gaaatttgat gtccctcaat ttgtgcgttg acaatgtccg ctacatcggg
    10381 actacgaatt tctttgataa cgtcagaaaa agaaactgtt cccacaaact cgtcgagata
    10441 ctgttttaga gcgtgtggaa attcataaag tgcaattggc aagctggccc cgttgttcag
    10501 atcctccagg tggggaatat tggcttcaac gaaggttacg cctctgttgg ctagcaagcg
    10561 aatcgtcgtt tcagctgcca aggccacatc agcatcaagg tcaccgtaaa agtaggtagt
    10621 ggggaggccg atccgaagcc ccttcagtgg cacgggcgga attctcgccg gccttcggga
    10681 tatcacctgg tcgagaatta caacatcggc tacgcactgc gctatgattc cggcggtgtc
    10741 tcgggtcgga ctaaccggta ttatccgatc tcccggatat cgaccaagtg tcggtcgaaa
    10801 tcctactacg ccacacaggg ctgcgggtag gcgaacagat gcaccggtat cggtgcctat
    10861 gccgcccaac atcaatcggc ttgccaccgc agcagccaca ccaccgcttg agcctcctgg
    10921 tatcagacct ggattccacg ggttccgcac cgccccggtg gcatagttgt tgctcgtaat
    10981 tccaaacgat aactcatgca tgtttcccga agcacccggc agggctccag ctgaaaaaag
    11041 tctttctgcg acgcgggatg gtatctttgg caagtggttt atcagtgccg gcgtagcagc
    11101 gctggtagga aatatgccgg tcgcgatgtt cgccttaaaa cagagtggaa tgccgcaaag
    11161 acctactccg gcgtttccat ggcgatcaat ttttttggcg cttcgccgca agccatccca
    11221 gtctgtagcc agaagggcat tcaatgcttt tgcagcttca caacgcgcga ttagagtttc
    11281 tactagttct aagcatgagt agtctttccg tcttaggcgt tctagggttt gtgctaacga
    11341 ggtaatgggc accatctttc tggattgggg attttaagcc catttcagat caaataaata
    11401 taccgcgctt gggcccaaat tgcgcgatta ttggagggaa tttcccaatc acggcgtatg
    11461 atccgaatta ttggaggtat taagggcact ttttcaaacg gaaacagtat tgtatcaatc
    11521 aatattcaac ctgattgagc ggcgagttgg acccgcgtga atattctatt gaaaaacgcc
    11581 aaaattgtcg ctttccattg ggatgtcaat gcacagtatg ttccccgatt ttcaacttaa
    11641 atagaaacgg ttgatgtctt tagttatcta cacaaagacc aatcttccct agcaatgtca
    11701 gcctcatctc tttttgataa acaatgcgat catttctcta ccaaaattgt ggatctgata
    11761 atggtcgaca agcctgatga attggaccgc cgcgttgccg cagccttctc agaacgagaa
    11821 gcttcgaggg aaagaagaat tactcaaatt tccggcgagt gccgcgctgg gttagcttgc
    11881 aaaaggctgg ccgacggtcg ctttccggag atctcagccg gtcagagggt cgcagtcctc
    11941 tccgcttaca tctatgttgg cgaggaaatt ctgaggtgga tactcgaacc agaagcttcg
    12001 gtgcgaacaa gagtgagtgg tctcgttgcc atcgaccttg caccatcttg catggatatc
    12061 tccagagctc aacttctcca aaccatgaat ttgctgagtg gtaaaagatg tgcacccagc
    12121 gaccttagtc atttcgtggc catttcaatc tctgagactg cccgctcccg aaccctgcaa
    12181 atggcgccgt acgaagaagg ctcgttgaaa agcgttaccg ggtttaccgt aatcattgaa
    12241 gaggcagtac catttgacat ggtagcttat ggtcgaaacc tgatgctgaa ggcttcggca
    12301 gggtcctttc caacgatcga cttgctctac gactacagat tgtttctcga caaatgttca
    12361 gatagtgggc ggatcggctt ctttccagaa gatgttccca ggccaaaagt agcggtcatt
    12421 ggggctggca tttccgggct cgtggtggca agcgaactgc ttcatgctgg cgtagacgat
    12481 gttacaatat atgaagcagg tgatcgggtt ggaggcaagc tttggtcaca tgctttcaag
    12541 gacgctccga gcgtcgtggc cgaaatgggg gcgatgcgat ttcctcctgc tgcatcgtgc
    12601 ttgtttttct tcctcgagcg gtacggtctg tcttcgatga ggccgttccc aaatcccggc
    12661 acagtcgaca ctgacttggt ctacgagggt tgccgataca tgtggaaagc cgggcagcag
    12721 ccaccgaagt tgttccatcg cgtttatagc gggtggcatg cgttcttgaa ggacggtttc
    12781 cttgagggag atattgtgtt ggcttcgcct gatgctatca ctgaggcctt gaaattaggg
    12841 gacattaggc gggctcatga cgcctggcaa atttggctga accgtttcgg gagggagtcg
    12901 ttctcttcag cgatagagag gatctttctg ggcacgcatc ctcccggtgg tgaaacatgg
    12961 agtttccctc atgattggga cctattcaag ctaatgggaa taggatctgg cgggtttggt
    13021 ccagtttttg aaagcgggtt tattgagatc cttcgcttgg tcataaacgg atatgaagaa
    13081 aatcagcgga tgtgctctga aggaatctca gaacttccac gtcggatcgc ctctcaagtg
    13141 gttaatggcg tgtctgtaag ccagcgtata cgccatgttc aagtcagggc ggttgagaag
    13201 gaaaagacaa aaataaagat aaggcttaag agcgggatat ctgaacttta tgataaggtg
    13261 gtggttacat ctggactcgc aaatatccaa ctcaggcatc gtctgacatc cgataccacc
    13321 atttttcgtg caccagtgaa ccaagccgtt gataacagcc acatgacggg ctcttcaaaa
    13381 ttgttcctgc tgactgaacg taaattttgg tttgaccata tgctcccgtc ctgtgtcctc
    13441 atggacgggg tcgcaaaagc agtgtattgt ctggactatg agccgcagga tccgaacggt
    13501 aaaggtgtgg tgctcatcag ttatacatgg gaggacgact cccacaagct attggcgatc
    13561 cccgacaaaa aagagcgatt atgtctgcta cgggacgcaa tttcgaaatc gttcccggcg
    13621 tttgcccggc atttagttcc cgcttgcgct gattacgacc aaaatgttgt tcaacatgat
    13681 tggcttacag acgagaatgc cggcggagct ttcaaactca accggcgtgg cgaggatttt
    13741 tattctgaag aacttttctt tcaagcgctg gacatgacta atgatactgg agtttacttg
    13801 gcgggttgca gttgttcctt taccggtgga tgggtggagg gcgctattca gaccgcgtgt
    13861 aatgccgtct gtgcaattat ccacaattgt ggaggtgttt tagcaaagga caatcctctc
    13921 gaacactctt ggaggagata taactaccgc aatagaaatt aatctgcgta tcctgttaca
    13981 agtattgcac gttttataaa ttgctattaa tgaatattga tgtttaacaa cgaatatgat
    14041 ggtgtaaata aaatttctgt aattctatta acctccatta tgttgaggtg cgcagtaata
    14101 tgttgaggta tagttaaaat atcaactgtc gcgtttattg aatggtaata ttattccaac
    14161 ggtagaatat ctttgatttt gtcacaatga caacgactgc aagaagtaaa taatagacac
    14221 cgttgttaag gaattgctat cacatgtgcc taacaatatg gacatattta agtcaaatat
    14281 gaaatagtcg cccttatttt gacgtctcac ctaatcaact attacaaacg atttcactct
    14341 ctcgccagca atgatgataa tcagcgcaga caagtggcag taaagcgcgg aaaaacgtcc
    14401 tcaagtggca tgaatagctg cctctatagt gctgatttag tcagccttat tttgacttaa
    14461 aggcgccttc gttggtgaca aattgctttc aaggaaacag ccgtgcccca cactttgttg
    14521 aaaaacaagt tgccctttgg agagacgcta aagccatttg ctcttcaata aggaatctcg
    14581 aggaagacaa tataacagcc tgtgatgata cacttctcga acccaaaaaa tatcaatttg
    14641 tattcaagat atcgcaaaac acttatggat ctccgtctaa ttttcggtcc aacttgtaca
    14701 ggaaagacat cgaccgcgat agctcttgcc cagcaaaccg ggcagccagt cctttctctc
    14761 gaccgggtcc aatgctgtcc tcaactgtca accggaagcg gacgaccaac agtggaagaa
    14821 ctgaagggca cgacccgtct ataccttgat gaacagcctc ttgtgaaggg tatcatctca
    14881 gccaagcaag ctcacgagag gctgatcgcg gaggtttata ataatgaggc tcacggtggg
    14941 cttattcttg agggaggatc tatctcgttg ctcaagtgca tggtgcagag cagttattgg
    15001 agcaacgatt ttcgttggcg tattattcgc cacaagttag cagacgagga gaccttcatg
    15061 aaagcggcca aggccagagt taagcagatg ttgcaccccg ctgcaggcct ttctatcatc
    15121 gaagagttgg ttcatctttg gaatcagcct cagctgaggc ccatactgga agggattgat
    15181 gggtatcgat acgccatgtt gtttgctagc caaaaccaga tcacacccga tatgctattg
    15241 cagcttggcg cagacatgga ggataagttg gctcatggga tcgctcagga gtatctcatc
    15301 catgcgcgcc gacaggaaca ggaattccct tcaattaacg cagtcgcttt cgaaggattc
    15361 gagggtcatc cgttcggaat gtaataggat ctcctggcgc cctggggatt cgctatgttt
    15421 gcgattggca acgacgaaca gccctatccg atgaagacaa aaatcgcagg acgagttggt
    15481 ggaaggtata gcccaggagt atctcagcta tgctcgcctg cagcatcgcc gctacgcaat
    15541 gccaaagata gatctatctt tgcataataa aatacgatta agtatattat ggaatgttcg
    15601 attggtattt gtagatgttt tatttttcat gggcgtgttt cattttgtat tgtattttca
    15661 tagttttgaa acgagacgtt tcataaataa aattacgcac gactaataat agtaataata
    15721 atatgtgttt gggccacaat tgctgtattt agaccatatt aattgcattg cgagagacga
    15781 aaatgacgaa ttttatttcg gtactggatg atattagaaa catgaaaaat aacaagattc
    15841 aaagcacgcg ttgatagatc aagttttctg gtaaccgcga cacctaacgt gtgagatggc
    15901 acgatcccaa tgcgacaatg ggataatgaa tgagatcgga taattggaac tctctcgttt
    15961 cctcttcctc ttcctcttcc tcttcctcgt tttcgatacc ttcgttatcc tctccttcct
    16021 caacataatt acctagcctg gcgtaccaac cataaccttg accgcggatt acatcagtcc
    16081 tgatccgtat gaacaactgg ctcatcagga tcgccaaaaa aaagctgttt gtactcggac
    16141 cgtggtggta attaacgaag cctccttgac cgcaactctg ttgcaagatt gcgttcattt
    16201 cttgtggatc caatagccat gggggcattg cggtagctac tgtcccgaag gccggagagt
    16261 tggacggtaa taggcgattg agaccacaca attgcgctgt tacttcatcg acgtaaacat
    16321 aggtgagcct ctggtctgaa aggagatact cgtcatcgta cgcatttggg ttaacaacgg
    16381 agcggttaaa gtatacgaat tgtgacaggg tggatctgaa atcggtacga gcctggcgca
    16441 agtgttgcct caactaacta actcgtagga tgcgtctaag atcgcgaacc tgccaagtag
    16501 gaaccgtcat ttcgtatatt gccgatttgc cgaggtgctg tgacagaaat ggagtgatgg
    16561 ttcgtgttct tatagtgaat gggcaagcga ttgtggccga ctcgatagca ttttcgtgag
    16621 tgcacttggt agcctcgtca ggcaatcagc gcgcaacagt cgccgcatgt ggaaatattt
    16681 ctccaatcag gagcattttt cgctaaatgt gtcatatttt ttgtcttttt tgtcccaaaa
    16741 gtcgtggatt gggtaattag atcgcagaat gtggcaattc tgcgccgaac tgctttttga
    16801 catttacgcc ccaacttttt cttcggtggg ccaccgtcgg cacgaatttt tgtctttttt
    16861 aaagagcgct tggtgcaaat ttcagatttc agagaagata tctgttccgt ctgaggcaag
    16921 tttctacttc tcaattacaa gttggaaatg gaatacaatc gtccaatgtt ccgaccgaga
    16981 taggtcaaat ttgtatctga ttcatcgttg ggagatttcc gtcttaggga atctagggac
    17041 gcatatgtag ggtttatcaa tagtacatta gctagtgctc agaaagtgtt ggaggaatca
    17101 attctaaaaa ctaaggtttg cgcagccgac gggaggttag cgcatttttc tgaagcgccg
    17161 tgtctgcggg gtccttcttt tgacaccttg tattcagtgc ttcccggcac tgatttgtgg
    17221 tacgtctacg gtagttccga cgaaattcat cggtttgtgg agtgcggaaa atttttgtgc
    17281 actacggctt ccagatttgt cgcctgtact gaatcgcctt acaccgacgg agtgacatcc
    17341 cagacgatat ggaaatggca caaccagatc tcacctggct ctcggctttc cctgaaggat
    17401 gtggaggcgt ttttcgcttt cctgccgaat gtatcgtttt tcaagacgaa ctattcactt
    17461 ctcgaaatcc atggcatgca tcagcgcaag tttcttgccc caatcccaag ttcacggttt
    17521 agatgcgaag ttgtcgcgtt tggtgaggcc tttccgccgt cgcctaagct cgtaccagat
    17581 gcgaagattg tcagcgttga gaggctttct aagtggtcct acggtagttg tttccggtgt
    17641 tagattagcg cagagtgttg attgtggatg tgtattgctt ttcaaatatt aatgttaact
    17701 gaatcttgag tgtgttttta acgttatatt atatcatggg gtttttgtat tgtaatataa
    17761 agtaattccg gattgtgata attagtagtt aagaatgtct gtgtgagggg atttcctcta
    17821 ggaaaaattt gattttatac gaaattaaca tcctttattt tgttgctaga ttaatataga
    17881 aaacataaaa ataacaacgt cgaaagcaca aaaaacacac ttgataagaa aaacacgcgt
    17941 tacattttac ataaatatga taactctcca gaaattatat tagatgcatc gcaatacggt
    18001 gataggggtg cggacttatg aactttatta caagaggttg gaacgaactg cgtggggcgc
    18061 gcctttataa cggtcctaag gtagcgaaaa atagggataa cagggtaatt ttacgcgtaa
    18121 atgtttagtt cctcgttttc tctcgttgga agaagaagaa acgagaaact aaaattaaaa
    18181 agtactttta gatctgttta aactatcagt gtttgacagg atatattggc gggtaaacct
    18241 aagagaaaag agcgtttatt agaataatcg gatatttaaa agggcgtgaa aaggtttatc
    18301 cgttcgtcca tttgtatgtg catgccaacc acagggttcc cctcgggaga aacgtacgct
    18361 cgcgttggca gcatcaccca taattgtggt ttcaaaatcg gctccgtcga tactatgtta
    18421 tacgccaact ttgaaaacaa ctttgaaaaa gctgttttct ggtatttaaa gttttagaat
    18481 gcaaggaaca gtgaattgga gttcgtcttg ttataattag cttcttgggg tatctttaaa
    18541 tactgtagaa aagaggaagg aaataataaa tggctaaaat gagaatatca ccggaattga
    18601 aaaaactgat cgaaaaatac cgctgcgtaa aagatacgga aggaatgtct cctgctaagg
    18661 tatataagct ggtgggagaa aatgaaaacc tatatttaaa aatgacggac agccggtata
    18721 aagggaccac ctatgatgtg gaacgggaaa aggacatgat gctatggctg gaaggaaagc
    18781 tgcctgttcc aaaggtcctg caccttgaac ggcatgatgg ctggagcaat ctgctcatga
    18841 gtgaggccga tggcgtcctt tgctcggaag agtatgaaga tgaacaaagc cctgaaaaga
    18901 ttatcgagct gtatgcggag tgcatcaggc tctttcactc catcgacata tcggattgtc
    18961 cctatacgaa tagcttagac agccgcttag ccgaattgga ttacttactg aataacgatc
    19021 tggccgatgt ggattgcgaa aactgggaag aagacacccc atttaaagat ccgcgcgagc
    19081 tgtatgattt tttaaagacg gaaaagcccg aagaggaact tgtcttttcc cacggcgacc
    19141 tgggagacag caacatcttt gtgaaagatg gcaaagtaag tggctttatt gatcttggga
    19201 gaagcggcag ggcggacaag tggtatgaca ttgccttctg cgtccggtcg atcagggagg
    19261 atattgggga agaacagtat gtcgagctat tttttgactt actggggatc aagcctgatt
    19321 gggagaaaat aaaatattat attttactgg atgaattgtt ttagtaccta gatgtggcgc
    19381 aacgatgctg gcgacaagca ggagcgcacc gacttcttcc gcatcaagtg ttttggctct
    19441 caggccgagg cccacggcaa gtatttgggc aaggggtcgc tggtattcgt gcagggcaag
    19501 attcggaata ccaagtacga gaaggacggc cagacggtct acgggacgta cgaaaggtca
    19561 aattgggtat acccatttgg gcctagtcta gccggcatgg cgcattacag caatacgcaa
    19621 tttaaatgcg cctagcgcat tttcccgacc ttaatgcgcc taaagcggcc caacgcaatt
    19681 aatccttcgt cagttcgtca gttcgtcagt tcattaacat tgctccgcgc ttgcctgatt
    19741 tgagaggttg tctctgcacg ggtctgcagc gacatatggc tacgaggacc taccttgccg
    19801 atgagccgta tccatccggc gtaggccgcg gggtttatga tctcggctcg tctgccatga
    19861 tgcgttccat cctttcggga tcacattgct catcgacgcg gaattgccgg acaccgccct
    19921 cgcaggtgcg gataccggcg aggaattcct ttaagctctc gatgccccgg tcggtgaagg
    19981 tcgtgacgcc ctcttggctg ccgtcatggg catggatcat ctcgccgtaa tcgatattgt
    20041 ctgagttgct ggcgatttcc tggaggagtt cgaggttctc gccgatcagc gaagcaacat
    20101 aatcgatcgt gtagacatgc gtcgggcgcg ctgaccttgc cccgttgtga gccgctaagc
    20161 gcattgtcct caccaccagc tcatgtgctg taacgcgcga agctgtcgca ggctgtaccc
    20221 tctataagtt aaggtacaac tctgccgttg gatgaattag cctcctgaaa cgcttccttt
    20281 acgtggctga tcaaagcacg ttcagtctcg ttaagcggcg tggaggtgga gaatattgcc
    20341 catagtcgcc gcggcgggac taaatggtcg agagagaacg tgtccacgat ccctgcctcg
    20401 atctccttga tcatcaccga cgctggcaag atcgtgccaa gaggtgaacg acgcaaaacc
    20461 gagacgatca gaggtaccga acccaaccgc attaccggct cgagctgcac agtagacttc
    20521 gcaagtgccg tcagaagagt ttgatgcatt gtgagctgtg aaggtgccag aaggagcggg
    20581 atgctcctca g
//
